# Supplementary material for: Genome-Wide Identification and Expression Analysis of WRKY Transcription Factors in Akebia trifoliata: A Bioinformatics Study
Source: Genes (Basel). 2022 Aug 26;13(9):1540. doi: 10.3390/genes13091540 (PMC9498614; doi:10.3390/genes13091540)
Supplement: Supplementary file 1 [file genes-13-01540-s001.zip › Supplementary table.xlsx]

## Sheet: Table S1
Supplementary Table S1 List of the 63 AkWRKY genes identified in this study.
Gene ID	Gene	Location	Type	Gene length	CDS length	Number of exons	Duplication Type	The number of W - box	Protein length	Mw(KDa)	pI	The number of domains	Conserved Heptapeptide 1	Conserved Heptapeptide 2	Conserved Heptapeptide 3	Conserved Heptapeptide 4	Zinc Finger Motif Types	Localization	Diverse motifs (width: AA)
																			1 (29)	2 (29)	3 (41)	4 (21)	5 (29)	6 (49)	7 (45)	8 (27)	9 (26)	10 (19)
EVM0013107.1	AkWRKY1	Ak1	IIc	3990	438	3	Dispersed	2	145	16755.4	5.7	1	WRKYGKK				C2H2	Nuclear	√	√		√
EVM0002423.1	AkWRKY2	Ak1	IIe	2610	1278	3	Dispersed	0	425	46475.3	5.74	1	WRKYGQK				C2H2	Nuclear	√	√
EVM0022223.1	AkWRKY3	Ak1	IIe	2552	813	3	WGD or Segmental	1	270	29925.1	5	1	WRKYGQK				C2H2	Nuclear	√	√
EVM0012335.1	AkWRKY4	Ak1	IIb	3118	1761	6	WGD or Segmental	0	586	64230.3	6.05	1	WRKYGQK				C2H2	Nuclear	√	√		√		√	√		√
EVM0017397.1	AkWRKY5	Ak1	I	7613	1941	6	WGD or Segmental	1	646	70828.7	5.86	2	WRKYGQK	WRKYGQK			C2H2	Nuclear	√	√	√	√	√			√		√
EVM0006182.1	AkWRKY6	Ak1	I	8760	2664	7	Tandem	1	887	98502.1	6.08	4	WRKYGQK	WRKYGQK	WRKYGQK	WCKYGRK	C2H2	Nuclear	√	√	√	√	√					√
EVM0001489.1	AkWRKY7	Ak1	III	4013	1722	6	Dispersed	0	573	61994.2	5.54	1	WRKYGQK				C2H2	Nuclear	√	√		√				√		√
EVM0013191.1	AkWRKY8	Ak2	IIc	2479	513	3	WGD or Segmental	0	170	19449.6	5.67	1	WRKYGKK				C2H2	Nuclear	√	√		√
EVM0015581.1	AkWRKY9	Ak2	IIc	5952	684	3	WGD or Segmental	0	227	25990	9.34	1	WRKYGQK				C2H2	Nuclear	√	√		√
EVM0013440.1	AkWRKY10	Ak3	IIc	4513	683	3	WGD or Segmental	0	220	25419.9	9.42	1	WRKYGQK				C2H2	Nuclear	√	√		√
EVM0004607.1	AkWRKY11	Ak3	IIc	2259	597	3	WGD or Segmental	0	198	22822.6	5.89	1	WRKYGKK				C2H2	Cytoplasm	√	√		√
EVM0019728.1	AkWRKY12	Ak3	IId	4144	663	3	Dispersed	0	220	24911	9.6	1	WRKYGQK				C2H2	Nuclear	√	√
EVM0019815.1	AkWRKY13	Ak4	IIc	3842	657	3	WGD or Segmental	1	218	25210.3	8.7	1	WRKYGKK				C2H2	Nuclear	√	√		√
EVM0003359.1	AkWRKY14	Ak4	IIb	2456	1329	5	WGD or Segmental	0	442	49743.6	5.26	1	WRKYGQK				C2H2	Nuclear	√	√				√	√		√
EVM0004962.1	AkWRKY15	Ak4	IIc	4474	831	3	WGD or Segmental	0	276	31008.7	5.83	1	WRKYGQK				C2H2	Nuclear	√	√		√
EVM0007146.1	AkWRKY16	Ak4	IId	2530	933	3	Dispersed	3	310	34222.8	9.66	1	WRKYGQK				C2H2	Nuclear	√	√
EVM0011699.1	AkWRKY17	Ak4	IIb	2493	1323	4	WGD or Segmental	1	440	49563.7	4.93	1					C2H2	Nuclear		√				√	√		√
EVM0001355.1	AkWRKY18	Ak5	IIc	4610	567	2	Dispersed	1	188	21154.2	9.34	1	WRKYGQK				C2H2	Nuclear	√	√		√
EVM0000171.1	AkWRKY19	Ak5	IIc	7036	879	4	WGD or Segmental	0	292	32492.2	7.62	1	WRKYGQK				C2H2	Nuclear	√	√		√
EVM0022138.1	AkWRKY20	Ak5	IId	3059	1041	3	WGD or Segmental	0	346	39052.6	9.7	1	WRKYGQK				C2H2	Nuclear	√	√
EVM0009325.1	AkWRKY21	Ak5	IIe	1760	756	3	WGD or Segmental	0	251	28596.8	5.6	1	WRKYGQK				C2H2	Nuclear	√	√
EVM0022089.1	AkWRKY22	Ak5	IIc	2409	735	3	WGD or Segmental	0	244	27736	9.34	1	WRKYGQK				C2H2	Nuclear	√	√		√
EVM0017528.1	AkWRKY23	Ak5	IIb	5204	1503	6	WGD or Segmental	0	500	55266.4	8.24	1	WRKYGQK				C2H2	Nuclear	√	√		√		√	√		√
EVM0011594.1	AkWRKY24	Ak6	III	2615	945	3	WGD or Segmental	0	314	35777.9	5.56	1	WRKYGQK				C2HC	Nuclear	√	√
EVM0005426.1	AkWRKY25	Ak6	III	1667	1062	3	WGD or Segmental	0	353	39776.4	5.5	1	WRKYGQK				C2HC	Nuclear	√	√
EVM0001216.1	AkWRKY26	Ak6	III	2037	1062	3	Tandem	0	353	39782.5	5.5	1	WRKYGQK				C2HC	Nuclear	√	√
EVM0010985.1	AkWRKY27	Ak6	I	3256	1773	5	WGD or Segmental	2	590	65459.5	6.66	2	WRKYGQK	WRKYGQK			C2H2	Nuclear	√	√	√	√	√			√		√
EVM0008656.1	AkWRKY28	Ak7	IIb	5863	1629	6	WGD or Segmental	0	542	59085.4	6.62	1	WRKYGQK				C2H2	Nuclear	√	√		√		√	√		√
EVM0008304.1	AkWRKY29	Ak7	I	11392	1563	4	Dispersed	0	520	56635.6	8.17	2	WRKYGQK	WRKYGQK			C2H2	Nuclear	√	√	√	√	√			√		√
EVM0003820.1	AkWRKY30	Ak7	IIc	6401	912	4	WGD or Segmental	0	303	33920.5	7.17	1	WRKYGQK				C2H2	Nuclear	√	√		√
EVM0001619.1	AkWRKY31	Ak8	IIc	3377	912	3	Dispersed	0	303	33415.6	5.82	1	WRKYGQK				C2H2	Nuclear	√	√
EVM0013586.1	AkWRKY32	Ak8	I	5896	2103	6	Dispersed	0	700	76891.8	5.82	2	WRKYGQK	WRKYGQK			C2H2	Nuclear	√	√	√	√	√			√		√
EVM0019059.1	AkWRKY33	Ak8	IIa	2127	879	4	WGD or Segmental	2	292	32903.1	8.81	1	WRKYGQK				C2H2	Nuclear	√	√				√	√
EVM0007232.1	AkWRKY34	Ak8	I	5232	1335	4	WGD or Segmental	0	444	49569.6	8.13	2	WRKYGQK	WRKYGQK			C2H2	Nuclear	√	√	√	√	√					√
EVM0022401.1	AkWRKY35	Ak9	IIb	4224	1830	6	WGD or Segmental	3	609	66561.7	6.11	1	WRKYGQK				C2H2	Chloroplast	√	√		√		√	√		√
EVM0004518.1	AkWRKY36	Ak10	IIa	2629	942	5	WGD or Segmental	1	313	34979.4	5.8	1	WRKYGQK				C2H2	Nuclear	√	√				√	√
EVM0003972.1	AkWRKY37	Ak10	IId	2165	1014	3	Dispersed	0	337	36876.6	9.65	1	WRKYGQK				C2H2	Nuclear	√	√
EVM0021952.1	AkWRKY38	Ak10	IIc	2107	561	2	WGD or Segmental	0	186	21480.3	9.53	1	WRKYGQK				C2H2	Peroxisome	√	√		√
EVM0004545.1	AkWRKY39	Ak10	III	2967	1032	3	WGD or Segmental	0	343	38506.9	5.25	1	WRKYGQK				C2HC	Nuclear	√	√
EVM0006814.1	AkWRKY40	Ak10	I	3822	1242	5	Tandem	0	413	45749.6	5.3	2		WRKYGQK			C2HC	Nuclear	√	√
EVM0015355.1	AkWRKY41	Ak11	I	4400	1155	5	WGD or Segmental	0	384	42316.1	8.75	2	WRKYGQK	WRKYGQK			C2H2	Nuclear	√	√	√	√	√					√
EVM0005695.1	AkWRKY42	Ak11	IIe	2196	822	3	WGD or Segmental	2	273	30645	5.62	1	WRKYGQK				C2H2	Nuclear	√	√
EVM0006061.1	AkWRKY43	Ak11	IIc	2256	930	3	Dispersed	1	309	34799.7	8.24	1	WRKYGQK				C2H2	Nuclear	√	√		√
EVM0019470.1	AkWRKY44	Ak11	III	3364	1032	3	WGD or Segmental	0	343	39003.5	5.84	1	WRKYGQK				C2HC	Nuclear	√	√
EVM0003341.1	AkWRKY45	Ak11	IIc	7626	645	4	Dispersed	1	214	24490.9	7.55	1	WRKYGQK				C2H2	Nuclear	√	√		√
EVM0019123.1	AkWRKY46	Ak11	IIb	4303	1668	6	WGD or Segmental	1	555	60850.5	5.75	1	WRKYGQK				C2H2	Nuclear	√	√		√		√	√		√
EVM0016993.1	AkWRKY47	Ak11	IIe	1168	774	3	WGD or Segmental	2	257	28589	6.02	1	WRKYGQK				C2H2	Nuclear	√	√		√
EVM0002677.1	AkWRKY48	Ak12	I	12174	1581	4	WGD or Segmental	2	526	57192.1	8.16	2	WRKYGQK	WRKYGQK			C2H2	Nuclear	√	√	√	√	√				√	√
EVM0001342.1	AkWRKY49	Ak12	IIa	2389	933	5	WGD or Segmental	1	310	34271	8.69	1	WRKYGQK				C2H2	Nuclear	√	√				√	√
EVM0021559.1	AkWRKY50	Ak12	IIe	1757	1074	3	Dispersed	0	357	39907.1	4.9	1	WRKYGQK				C2H2	Nuclear	√	√
EVM0018537.1	AkWRKY51	Ak12	IIc	2398	567	2	WGD or Segmental	0	188	21270	9.32	1	WRKYGQK				C2H2	Nuclear	√	√		√
EVM0011641.1	AkWRKY52	Ak13	I	8505	3318	7	WGD or Segmental	0	1105	120803	4.96	4	WLKYGKK	WRKYGQK	WRKYGQK	WCKYGRK	C2H2	Nuclear	√	√	√	√	√					√
EVM0012003.1	AkWRKY53	Ak13	I	4867	1887	6	Tandem	0	628	69460.7	6.93	2	WRKYGQK	WRKYGQK			C2H2	Nuclear	√	√	√	√	√			√		√
EVM0004250.1	AkWRKY54	Ak13	IIc	4153	957	3	Dispersed	2	318	35737.4	6.59	1	WRKYGQK				C2H2	Nuclear	√	√		√
EVM0008806.1	AkWRKY55	Ak14	IIc	698	396	3	Dispersed	1	131	14971.8	8.97	1	WKKYGQK				C2H2	Nuclear	√	√
EVM0022558.1	AkWRKY56	Ak14	I	3708	1974	5	WGD or Segmental	0	657	73281.1	9.15	2	WRKYGQK	WRKYGQK			C2H2	Vacuole	√	√	√	√	√			√		√
EVM0015620.1	AkWRKY57	Ak14	III	2351	969	3	WGD or Segmental	0	322	35837.4	6.4	1	WRKYGQK				C2HC	Nuclear	√	√
EVM0001570.1	AkWRKY58	Ak15	III	1411	918	3	WGD or Segmental	0	305	34319.4	5.75	1	WRKYGQK				C2HC	Nuclear	√	√
EVM0007258.1	AkWRKY59	Ak15	III	1490	963	3	Tandem	0	320	36858.3	6.07	1	WRKYGQK				C2HC	Nuclear	√	√
EVM0015658.1	AkWRKY60	Ak16	IIe	1861	834	3	WGD or Segmental	1	277	31739	5.77	1	WRKYGQK				C2H2	Nuclear	√	√
EVM0019130.1	AkWRKY61	Ak16	IIc	2174	933	3	WGD or Segmental	0	310	34671.5	5.61	1	WRKYGQK				C2H2	Nuclear	√	√		√
EVM0009431.1	AkWRKY62	Ak16	IIb	4757	1479	6	WGD or Segmental	2	492	54640.5	7.6	1	WRKYGQK				C2H2	Nuclear	√	√		√		√	√		√
EVM0000675.1	AkWRKY63	contig	I	3129	2244	5	Dispersed	1	747	81020.5	5.85	2	WRKYGQK	WRKYGQK			C2H2	Nuclear	√	√	√	√	√			√		√

## Sheet: Table S2
Supplementary Table S2 Multiple comparisons of AkWRKY genes and protein related parameters.
Type	Gene length	CDS length	Number of exons	Protein length	Mw(KDa)	pI
I	6365.69a	1906.15a	5.31a	634.38a	69832.88a	6.90b
II	3368.76b	943.29b	3.63b	313.27b	35020.31b	7.20a
III	2435.00b	1078.33b	3.33b	358.94b	40206.29b	5.70b

## Sheet: Table S3
Supplementary Table S3 Ka Ks and Ka/Ks values of A. trifoliata WRKY gene pairs.
Seq 1	Seq 2	Ka	Ks	Ka/Ks
AkWRKY3	AkWRKY42	0.21095	0.797408	0.264545
AkWRKY3	AkWRKY47	0.241898	0.710242	0.340585
AkWRKY4	AkWRKY46	0.235268	1.01142	0.232613
AkWRKY5	AkWRKY41	0.238929	0.389102	0.614051
AkWRKY5	AkWRKY52	0.513124	0.485554	1.05678
AkWRKY5	AkWRKY53	0.140574	0.307208	0.457586
AkWRKY6	AkWRKY52	0.223086	0.469678	0.474977
AkWRKY8	AkWRKY11	0.257082	0.832482	0.308814
AkWRKY8	AkWRKY13	0.291492	0.592478	0.491988
AkWRKY9	AkWRKY10	0.121508	0.412293	0.294714
AkWRKY11	AkWRKY13	0.259145	0.832525	0.311276
AkWRKY14	AkWRKY17	0.220132	0.683186	0.322214
AkWRKY15	AkWRKY22	0.1573	0.327387	0.480472
AkWRKY15	AkWRKY61	0.22472	0.685853	0.32765
AkWRKY19	AkWRKY30	0.15642	0.671431	0.232964
AkWRKY21	AkWRKY60	0.25091	0.618073	0.405955
AkWRKY22	AkWRKY61	0.172791	0.615583	0.280696
AkWRKY23	AkWRKY62	0.209873	0.984905	0.213089
AkWRKY24	AkWRKY58	0.303446	1.15357	0.263051
AkWRKY25	AkWRKY57	0.380706	0.809188	0.470479
AkWRKY27	AkWRKY56	0.134712	0.673004	0.200165
AkWRKY28	AkWRKY35	0.201579	0.879527	0.22919
AkWRKY33	AkWRKY36	0.248134	1.01036	0.24559
AkWRKY33	AkWRKY49	0.266529	0.845133	0.315369
AkWRKY34	AkWRKY48	0.216888	0.491934	0.440888
AkWRKY36	AkWRKY49	0.270007	0.726956	0.371421
AkWRKY38	AkWRKY51	0.131345	0.717466	0.183068
AkWRKY39	AkWRKY44	0.262227	0.923378	0.283986
AkWRKY41	AkWRKY52	0.564662	0.272819	2.06973
AkWRKY42	AkWRKY47	0.155828	0.589608	0.264291

## Sheet: Table S4
Supplementary Table S4 Expression of AkWRKY gene and W-box AkNBS gene in fruit tissues.
Gene ID	FT-1	FT-2	FT-3	FT-4	ST-1	ST-2	ST-3	ST-4	RT-1	RT-2	RT-3	RT-4
AkWRKY1	0.0418523	0.138897	0	0	0.0206293	0	0.0150093	0	0.506847	1.29365	0.554701	0.8642
AkWRKY2	0.0100947	0.074448	0.0672087	0	0	0.0292167	0.0803057	0.0528033	0	0	0	0.0374003
AkWRKY3	1.18762	0.947318	1.58189	2.54215	1.19153	1.2486	1.71696	1.99079	1.17076	1.3876	2.7186	3.88288
AkWRKY4	1.43883	10.3253	9.09623	7.58005	0.821402	3.75056	9.26708	12.7061	4.1953	30.761	63.1274	99.423
AkWRKY5	6.30883	8.41263	6.13751	2.2857	5.83164	4.80191	4.66894	3.73828	9.28306	7.74532	6.78456	6.56175
AkWRKY6	12.5647	10.9037	8.8329	11.1688	10.3584	11.3671	13.9495	17.1741	12.5343	13.0023	17.2716	14.9603
AkWRKY7	27.3122	25.1445	45.2925	114.244	11.6638	20.969	33.1923	51.2169	37.8665	71.5994	59.5502	65.2369
AkWRKY8	0	0	0	0.0181757	0	0	0.0190227	0	0.426518	0.192317	0.609577	0.158888
AkWRKY9	16.9623	11.0416	8.38877	0.0687877	0.187348	0.164726	0.659255	1.03795	2.58524	5.77716	4.71406	7.18129
AkWRKY10	0.507193	0.286847	0.517048	0.0121243	0.040304	0.0128363	0.0246993	0	1.22923	3.91501	1.50963	1.19502
AkWRKY11	0.162298	0.0265793	0.387084	0.0480013	0.510483	0.194484	1.05788	21.4255	10.1069	3.37659	21.2519	13.685
AkWRKY12	16.8623	16.3125	8.56738	0.340084	1.0937	4.29885	13.3437	16.921	15.8911	24.7139	61.184	50.9611
AkWRKY13	0	0.0239243	0	0	0	0	0.001991	0.0182553	0	0.0131273	0.0982687	0
AkWRKY14	0	0	0.010098	0.0114457	0	0.095397	0.113927	0.349909	0.010977	0.017682	0.27938	0.061576
AkWRKY15	1.73502	1.04736	1.54597	0.912377	0.294631	0.323792	0.349504	0.459592	11.41	14.24	22.0003	34.152
AkWRKY16	4.02655	12.6677	10.7182	6.62305	7.20233	14.968	17.9533	17.7384	9.61887	31.4041	89.0943	100.78
AkWRKY17	0.011232	0	0	0	0.0522183	0.037812	0.263559	0	0.067584	0.0619187	0.218183	0.649797
AkWRKY18	0	0.172339	18.8262	4.47588	0.205334	0.157221	0.655071	0.7856	0	0.0909637	13.6922	6.50328
AkWRKY19	0.0444543	0.00556267	0.009501	0	0.103293	0.339525	0.60162	0.36563	0.317014	0.424317	0.747101	2.42943
AkWRKY20	1.525	2.85907	1.14507	0.0241863	0.337064	0.242918	0.35559	0.48613	1.9377	2.95885	3.59474	1.94509
AkWRKY21	1.1388	1.21085	2.67639	2.84356	2.87513	2.92908	5.16599	1.29276	5.59892	6.34122	29.1874	8.14844
AkWRKY22	0.167276	12.4278	1.53485	0.107562	0.182165	0.656992	0.789275	1.60242	1.20809	7.84014	18.7393	38.7412
AkWRKY23	0.0888407	0.295707	0.0219253	0.038336	1.30684	8.25474	8.20288	15.5816	0.436943	1.55164	8.24412	5.57945
AkWRKY24	7.7717	26.7986	14.8688	1.95282	4.92086	5.84516	12.8096	5.41996	27.1717	72.9532	79.0224	52.9229
AkWRKY25	0.0104893	0.00999733	0	0	0	0	0.013001	0.010796	0.680893	3.67957	3.48604	0.611313
AkWRKY26	0.024073	0.0265613	0.012397	0	0	0.00531333	0.0251973	0.0105997	0.963147	4.4939	3.87975	1.0584
AkWRKY27	0.549129	13.216	12.0545	3.94084	0.121638	0.821673	6.2075	6.7991	5.09425	48.309	122.734	80.0643
AkWRKY28	0.0107337	0.0530217	0.106838	0.0272363	0.0330497	0.0948553	0.230312	0.041483	0.010202	0.0984167	1.64501	1.26542
AkWRKY29	4.06757	3.72246	5.37214	6.9345	3.95536	5.46826	8.08536	9.91629	10.2074	8.55359	9.66403	9.6037
AkWRKY30	0.630594	1.76693	3.15347	0.976452	2.47278	4.09223	3.84209	5.14251	3.17986	2.6891	9.81639	8.3261
AkWRKY31	0.31898	0.014684	0	0	4.43452	6.97973	5.84611	0.158243	0.057157	0.0430537	0.294405	0.125643
AkWRKY32	3.6663	3.12649	2.92701	6.03244	8.58456	10.815	8.81106	8.25077	4.02565	5.21972	4.38188	2.82352
AkWRKY33	0.0359587	0.0321393	0.0160997	0	0	0.029977	0.0175903	0	0.327466	5.29798	9.1467	3.28208
AkWRKY34	16.7213	14.8065	18.0587	11.4902	14.6395	15.8262	16.7139	18.3678	16.8196	21.2736	22.3621	17.7325
AkWRKY35	0	0	0	0	0	0	0.017372	0.0371153	0	0	0.197213	0.0667067
AkWRKY36	0	0	0	0	0	0	0.0127887	0.0309803	0.0124413	0.865329	8.9142	2.63053
AkWRKY37	12.0677	75.2364	35.5567	20.5339	15.3796	50.5344	63.1067	64.3411	25.0659	81.5335	154.977	94.9066
AkWRKY38	0	0	0	0	0	0	0.441761	0.931342	0	0	0	0
AkWRKY39	0.700088	3.82977	2.11394	1.97768	0.215456	0.274032	0.990108	3.20835	5.22566	19.6333	37.6056	25.6152
AkWRKY40	0.00519933	0.0274377	0	0	0.00520433	0	0.094188	0.0238293	0.376603	0.494623	0.649192	0.553217
AkWRKY41	0.609436	1.3685	4.62246	7.62182	1.77483	0.819134	1.38758	2.61794	0.788728	0.729941	1.11861	1.39378
AkWRKY42	0.571482	1.21634	2.21846	1.18242	2.99537	2.17651	5.79609	3.63751	1.83527	3.82256	30.3429	45.681
AkWRKY43	0.0379403	0.29152	0.0491963	0.0197567	0.0361893	0.553861	1.70105	0.778673	0.028516	0.169289	1.51906	4.02679
AkWRKY44	0.447879	1.33359	0.612815	0.0997447	0.062367	0.31496	0.349893	0.154424	2.31239	9.87299	36.0851	14.8302
AkWRKY45	0.328516	0.121289	0.184513	0	0.017716	0.0377757	0.0403477	0	0.837846	1.15503	0.805507	0.380469
AkWRKY46	0	0.109564	0.037171	0.007659	0.0543487	0.217124	0.153842	0.0799737	0.147965	2.81895	14.6579	4.87957
AkWRKY47	0	0	0.0139307	0.531674	0	0.143401	0.107512	0.148325	0	0.0168437	0.170981	0
AkWRKY48	13.882	9.74382	7.1965	7.57831	10.3501	11.6793	9.53424	9.68072	12.1522	11.3571	11.0419	7.68028
AkWRKY49	0	0.260815	0.135227	0.024293	0	0.010073	0.170471	0.119375	0.0291417	18.2012	56.3212	17.8655
AkWRKY50	0.649225	1.72936	0.359294	0.0750543	2.98042	11.3015	12.6513	3.05066	0.354706	3.039	6.82733	4.25815
AkWRKY51	0	0	0	0	0	0	0	0.0285433	0.047906	0	0	0.005679
AkWRKY52	19.7028	20.9322	18.4444	22.7169	17.4017	19.1375	21.5195	29.9428	16.0987	18.0743	22.1078	23.9315
AkWRKY53	1.85859	3.12083	2.03453	0.345451	1.34197	1.56586	1.9755	1.10192	3.84708	4.03796	3.56488	2.20646
AkWRKY54	0.274254	0.33572	0.359124	0.330641	0.0958467	0.545372	1.16193	3.00514	0.129183	0.288908	1.33823	0.926495
AkWRKY55	1.15749	0.175898	0.109415	0.0239883	0.498593	0.0986227	0.274499	1.51927	0.339119	0.0877017	0.0671293	0.324214
AkWRKY56	0.734997	2.95963	0.985981	0.156064	0.972251	2.00195	6.91824	5.79165	3.58649	13.6697	33.056	20.7915
AkWRKY57	0	0	0	0	0	0	0	0	0	0.237162	1.0903	2.25558
AkWRKY58	0.664507	1.71618	1.03427	0.0375543	0.157264	0.493902	1.61888	1.45595	5.02018	4.25608	11.4982	0.907097
AkWRKY59	0.692373	1.53913	3.30494	0.262322	0.335714	0.20485	0.68914	0.356041	7.01749	3.47737	43.1253	2.71143
AkWRKY60	1.06404	0.10475	0.420009	0.597346	1.26667	1.54748	0.622667	0.138467	1.63752	2.45364	2.10317	0.346175
AkWRKY61	0.776041	2.54135	1.26484	0.20458	0.135728	0.52962	1.47386	2.4162	3.16561	13.3362	16.4419	20.3521
AkWRKY62	1.46603	2.11608	1.15014	3.13972	6.48518	2.37117	4.60567	11.8489	1.39064	1.28015	6.15474	7.61986
AkWRKY63	19.7917	13.5778	7.76248	6.96988	22.7708	16.1649	16.4594	29.325	10.3137	10.5216	8.21279	9.87969
AtNBS03	7.59659	7.40864	4.88816	4.14209	5.33996	6.45144	5.34431	6.65371	7.38941	8.10535	5.17559	5.3217
AtNBS15	0.0743363	0	0	0	0	0	0	0	0.134134	0.120574	0.103288	0
AtNBS16	0	0	0	0	0.000796	0	0	0	0	0	0	0
AtNBS17	0.650826	0.086636	0.301511	0.295799	0.890874	1.55759	2.5884	3.4295	1.39468	1.92543	2.88031	1.87909
AtNBS18	3.9001	4.3922	2.69984	1.59425	0.895	1.03767	1.26547	1.00366	6.52976	7.51768	9.93639	5.47265
AtNBS19	0.0759907	0	0.00582567	0	0.0335047	0.051088	0.0699967	0.06492	0.136667	0.18056	0.0854573	0.00181533
AtNBS26	3.32739	3.02579	1.76043	1.39728	1.19783	1.07103	1.01873	2.14122	4.14851	3.06014	2.87434	2.68349
AtNBS29	0.0395953	0.0414787	0.0455513	0.039967	0.0302843	0.148126	0.15658	0.0910983	0.068868	0.0348637	0.174127	0.067797
AtNBS34	0.946108	1.35303	0.363157	0.0394647	0.063491	0.0527003	0.0404317	0.17126	1.6946	2.82231	1.74636	0.943117
AtNBS35	0.0195367	0.00290733	0.00730367	0.00149867	0	0	0	0	0.223794	0.153726	0.130278	0.0703853
AtNBS38	0	0	0	0	0	0	0	0	0	0	0	0
AtNBS40	1.87967	3.6447	1.61564	0.792244	1.61414	1.26379	1.16668	1.43074	6.86046	6.96002	5.24202	5.27567
AtNBS41	0.0332993	0.029935	0.012179	0	0.027417	0.0143313	0.056443	0.00647933	0.0659253	0.216093	0.219447	0.0712927
AtNBS42	0.005623	0.189718	0.0143353	0.00148067	0	0	0	0	0.226449	0.19628	0.103035	0.009094
AtNBS47	5.46485	10.8658	3.93859	2.11755	2.10925	2.31142	3.8031	2.68692	3.89988	8.26161	7.31553	8.93197
AtNBS52	0.692364	0.832288	0.883601	0.397839	2.09334	0.960172	2.10098	0.552435	0.576537	0.99636	2.97921	1.32437
AtNBS53	0.485139	0.469091	0.456771	0.082134	0.120726	0.238433	0.263914	1.95332	0.810509	1.36918	0.816193	0.871841
AtNBS55	0	0	0	0	0	0	0	0	0	0	0	0
AtNBS61	4.08114	4.03123	2.71534	2.10609	2.31904	2.97256	3.11184	1.86268	2.9698	3.73854	2.19676	3.04506
AtNBS66	2.31922	1.68976	1.11285	0.831531	2.04559	1.68693	1.68035	2.85027	1.65097	1.29263	1.18231	0.837663
AtNBS68	2.66573	5.78629	3.61656	5.80669	1.56495	2.01374	1.69343	2.66488	3.28529	4.00967	3.81183	5.25124

## Sheet: Table S5
Supplementary Table S5 W-box in AkNBS.
Gene ID	The number of W - box
AtNBS01	0
AtNBS02	0
AtNBS03	1
AtNBS04	0
AtNBS05	0
AtNBS06	0
AtNBS07	0
AtNBS08	0
AtNBS09	0
AtNBS10	0
AtNBS11	0
AtNBS12	0
AtNBS13	0
AtNBS14	0
AtNBS15	1
AtNBS16	1
AtNBS17	1
AtNBS18	1
AtNBS19	1
AtNBS20	0
AtNBS21	0
AtNBS22	0
AtNBS23	0
AtNBS24	0
AtNBS25	0
AtNBS26	1
AtNBS27	0
AtNBS28	0
AtNBS29	1
AtNBS30	0
AtNBS31	0
AtNBS32	0
AtNBS33	0
AtNBS34	2
AtNBS35	1
AtNBS36	0
AtNBS37	0
AtNBS38	1
AtNBS39	0
AtNBS40	1
AtNBS41	2
AtNBS42	2
AtNBS43	0
AtNBS44	0
AtNBS45	0
AtNBS46	0
AtNBS47	1
AtNBS48	0
AtNBS56	0
AtNBS57	0
AtNBS49	0
AtNBS50	0
AtNBS51	0
AtNBS52	1
AtNBS53	1
AtNBS54	0
AtNBS55	1
AtNBS58	0
AtNBS59	0
AtNBS60	0
AtNBS61	1
AtNBS62	0
AtNBS63	0
AtNBS64	0
AtNBS65	0
AtNBS66	2
AtNBS67	0
AtNBS68	1
AtNBS69	0
AtNBS70	0
AtNBS71	0
AtNBS72	0
AtNBS73	0

## Sheet: Table S6
Supplementary Table S6 Comparison of the WRKYs of A. trifoliata with other species.
Species	Total	Group I	Group II	Group III	Other	Reference
Arabidopsis thaliana	72	32	26	14	0	Wu et al. (2005)
Aquilaria sinensis	70	9	52	9	0	Xu et al. (2020)
Vitis vinifera	59	12	39	6	2	Wang et al. (2014)
Glycine max	174	30	121	23	0	Yu et al. (2016)
Akebia trifoliata	63	13	41	9	0
Santalum album	64	15	43	6	0	Yan et al. (2019)
Kiwifruit	89	19	61	9	0	Jing et al. (2018)
Cucurbita pepo	95	18	65	12	0	Bankaji et al. (2019)
Melon	61	13	43	5	0	Ma et al. (2017)
Daucus carota	65	6	49	8	2	Guo et al. (2019)
Carica papaya	52	6	32	7	7	Pan et al. (2014)
Ricinus communis	56	9	36	8	3	Zou et al. (2016)
Populus trichocarpa	122	34	78	10	0	Zhou et al. (2019)
Arachis hypogaea L	158	33	98	27	0	Zhao et al. (2020)
Gossypium raimondii	116	22	82	12	0	Dou et al. (2014)
Helianthus annuus	112	24	62	24	0	Guo et al. (2019)
Punicag ranatum	69	13	46	10	0	Ren et al. (2020)
Brassica rapa	108	20	75	13	0	Mu et al. (2019)
Malus domestica Borkh.	132	24	79	29	0	Gu et al. (2015)
Coffee canephora	49	10	34	5	0	Fu et al. (2020)
Zea mays	119	20	69	30	0	Wei et al. (2012)
Oryza sativa	100	34	30	36	0	Wu et al. (2005)
Phyllostachys edulis	121	20	62	39	0	Li et al. (2017)
Saccharum spontaneum	157	17	81	51	8	Li et al. (2020)
Pineapple	54	12	34	8	0	Xie et al. (2018)
Brachypodium distachyon	86	16	46	22	2	Wen et al. (2014)
Hordeum vulgare L	98	10	52	36	0	Mao et al. (2019)
Pennisetum glaucum	97	9	47	29	12	Chanwala et al. (2020)

## Sheet: Table S7
Supplementary Table S7 Multiple comparisons among groups containing different numbers of WRKY domains in AkWRKY genes.
The number of WRKY domains	Gene length	CDS length	Number of exons	Protein length	Mw(KDa)	pI
4	8632.50a	2991.00a	7.00a	996.00a	109652.63a	5.52a
2	5953.54a	1708.91b	5.00b	568.64b	62582.29b	7.16a
1	3200.68b	967.60c	3.58c	321.40c	35953.78c	6.96a
